# Supplementary material for: Effects of Rhizopus oligosporus-Mediated Solid-State Fermentation on the Protein Profile and α-Glucosidase Inhibitory Activity of Selenium-Biofortified Soybean Tempeh
Source: Foods. 2025 Aug 21;14(16):2899. doi: 10.3390/foods14162899 (PMC12385420; doi:10.3390/foods14162899)
Supplement: Supplementary file 1 [file foods-14-02899-s001.zip]

Archive with 1 entries (1 files):
- foods-3772569-supplementary.pdf
